# Supplementary material for: Cost-Effectiveness of 3D-Printed Patient-Specific Versus Off-the-Shelf Interbody Cages in Lumbar Spinal Fusion: A Markov Model Cost-Utility Analysis
Source: J Mark Access Health Policy. 2026 Mar 25;14(2):18. doi: 10.3390/jmahp14020018 (PMC13108168; doi:10.3390/jmahp14020018)
Supplement: Supplementary file 1 [file jmahp-14-00018-s001.zip]

Archive with 1 entries (1 files):
- jmahp-4167414-supplementary.pdf
